# Supplementary material for: Unveiling the Secrets of the Stressed Hippocampus: Exploring Proteomic Changes and Neurobiology of Posttraumatic Stress Disorder
Source: Cells. 2023 Sep 15;12(18):2290. doi: 10.3390/cells12182290 (PMC10527244; doi:10.3390/cells12182290)
Supplement: Supplementary file 1 [file cells-12-02290-s001.zip]

Archive with 1 entries (1 files):
- cells-2501146-supplementary.pdf
